# Supplementary material for: Targeted detection and quantitation of histone modifications from 1,000 cells
Source: PLoS One. 2020 Oct 26;15(10):e0240829. doi: 10.1371/journal.pone.0240829 (PMC7588077; doi:10.1371/journal.pone.0240829)
Supplement: S1 Table — (XLSX) [file pone.0240829.s007.xlsx]

## Sheet: H1.4 K25
Mark	Sample	Total Average Percent	Total Standard Deviation	Total Percent CV
H1.4: K25UN	10k_no_nuc	92.2013001649728	5.75813802404917	6.24518093968992
H1.4: K25UN	10k_with_nuc	90.2709442426524	6.07133834654129	6.7256838814284
H1.4: K25UN	50k_no_nuc	95.7417376823941	2.29559330432981	2.39769337793411
H1.4: K25UN	50k_with_nuc	92.562659272726	1.64197687711526	1.77390849616512
H1.4: K25ME1	10k_no_nuc	1.72181593488195	0.762154573226586	44.2645789126606
H1.4: K25ME1	10k_with_nuc	1.68352891222983	1.28751063972151	76.4768950725176
H1.4: K25ME1	50k_no_nuc	2.25500098717653	2.36292025238778	104.785774632692
H1.4: K25ME1	50k_with_nuc	2.00899739028169	0.232054564866281	11.5507648735045
H1.4: K25ME2	10k_no_nuc	5.56829949783672	4.58991720582765	82.4294240568567
H1.4: K25ME2	10k_with_nuc	7.60971701466985	6.86751753291128	90.2466874874877
H1.4: K25ME2	50k_no_nuc	1.65522382490607	2.81232528767434	169.906042032348
H1.4: K25ME2	50k_with_nuc	5.27834680752755	1.70564172950156	32.3139382783472
H1.4: K25ME3	10k_no_nuc	0.277660658959556	0.318276358852417	114.62781945597
H1.4: K25ME3	10k_with_nuc	0.0885595692137069	0.0796196360270961	89.9051753909987
H1.4: K25ME3	50k_no_nuc	0.262185973918263	0.324447918319452	123.747244549626
H1.4: K25ME3	50k_with_nuc	0.115416340876183	0.128709646805076	111.517698298158
H1.4: K25AC	10k_no_nuc	0.230923743349005	0.353122348735968	152.917297985369
H1.4: K25AC	10k_with_nuc	0.347250261234221	0.125599414058598	36.1697104595929
H1.4: K25AC	50k_no_nuc	0.0858515316050505	0.0935700437944571	108.990535224129
H1.4: K25AC	50k_with_nuc	0.0345801885886196	0.0484994355122963	140.252085057331

## Sheet: H2A1 K13K15
Mark	Sample	Total Average Percent	Total Standard Deviation	Total Percent CV
H2A1: K13UN	10k_no_nuc	99.8944976092848	0.0989688160281107	0.0990733407711857
H2A1: K13UN	10k_with_nuc	99.8473019690745	0.134217192189175	0.134422452627459
H2A1: K13UN	50k_no_nuc	99.9689152265373	0.0177454193898953	0.0177509372285203
H2A1: K13UN	50k_with_nuc	99.9463607313731	0.0402931359771515	0.0403147605198431
H2A1: K13AC	10k_no_nuc	0.105502390715173	0.0989688160281111	93.8071785456494
H2A1: K13AC	10k_with_nuc	0.152698030925459	0.134217192189182	87.8971335620572
H2A1: K13AC	50k_no_nuc	0.0310847734627286	0.0177454193898958	57.0871761738042
H2A1: K13AC	50k_with_nuc	0.0536392686268759	0.0402931359771468	75.1187273962158
H2A1: K15UN	10k_no_nuc	99.9896744309531	0.00622204730087389	0.00622268982900875
H2A1: K15UN	10k_with_nuc	99.9209868142162	0.114370870429771	0.114461309957258
H2A1: K15UN	50k_no_nuc	99.986030539857	0.00782977083760494	0.00783086476713744
H2A1: K15UN	50k_with_nuc	99.9747040352377	0.00611333836088599	0.0061148851800864
H2A1: K15AC	10k_no_nuc	0.0103255690468881	0.00622204730087744	60.2586382660686
H2A1: K15AC	10k_with_nuc	0.0790131857838296	0.114370870429771	144.749093831852
H2A1: K15AC	50k_no_nuc	0.0139694601429963	0.00782977083760084	56.0492013109494
H2A1: K15AC	50k_with_nuc	0.0252959647622754	0.00611333836089282	24.1672472994974

## Sheet: H2A3 K13K15
Mark	Sample	Total Average Percent	Total Standard Deviation	Total Percent CV
H2A3: K13UN	10k_no_nuc	99.9141241152094	0.0662531728630613	0.0663101172629666
H2A3: K13UN	10k_with_nuc	99.7591908391965	0.156735094754505	0.157113438306801
H2A3: K13UN	50k_no_nuc	99.008833780917	1.11191010613391	1.12304131224726
H2A3: K13UN	50k_with_nuc	98.12767096282	2.27589509821748	2.31932040767563
H2A3: K13AC	10k_no_nuc	0.0858758847906525	0.0662531728630556	77.1499158635361
H2A3: K13AC	10k_with_nuc	0.2408091608035	0.156735094754511	65.0868489518999
H2A3: K13AC	50k_no_nuc	0.991166219082977	1.11191010613392	112.182001840484
H2A3: K13AC	50k_with_nuc	1.87232903717999	2.27589509821748	121.554227543537
H2A3: K15UN	10k_no_nuc	99.6881653083947	0.38259516681459	0.383791963299752
H2A3: K15UN	10k_with_nuc	99.6695379114966	0.0844399917332092	0.0847199590793621
H2A3: K15UN	50k_no_nuc	99.1187355106822	1.04574355445687	1.05504125841493
H2A3: K15UN	50k_with_nuc	99.0478390655935	1.44064420598546	1.45449332320255
H2A3: K15AC	10k_no_nuc	0.311834691605298	0.382595166814585	122.691662317947
H2A3: K15AC	10k_with_nuc	0.330462088503434	0.0844399917332076	25.5520964948238
H2A3: K15AC	50k_no_nuc	0.881264489317832	1.04574355445686	118.663984210501
H2A3: K15AC	50k_with_nuc	0.952160934406531	1.44064420598546	151.302595383563

## Sheet: H2A K36
Mark	Sample	Total Average Percent	Total Standard Deviation	Total Percent CV
H2A: K36UN	10k_no_nuc	99.9957651602791	0.00640576481289909	0.00640603609826031
H2A: K36UN	10k_with_nuc	99.9585540114023	0.0410402230158726	0.0410572395947136
H2A: K36UN	50k_no_nuc	99.9851657985905	0.00372277443667955	0.00372332676247063
H2A: K36UN	50k_with_nuc	99.9900864299333	0.0049401226550269	0.00494061244610346
H2A: K36AC	10k_no_nuc	0.00423483972094281	0.00640576481289706	151.263453519108
H2A: K36AC	10k_with_nuc	0.0414459885976944	0.0410402230158592	99.0209774321614
H2A: K36AC	50k_no_nuc	0.0148342014095097	0.00372277443669114	25.0958870917351
H2A: K36AC	50k_with_nuc	0.00991357006667338	0.00494012265502358	49.831923533086

## Sheet: H2A K5K9
Mark	Sample	Total Average Percent	Total Standard Deviation	Total Percent CV
H2A: K5UN	10k_no_nuc	98.8994968234666	0.265157980423192	0.268108523237983
H2A: K5UN	10k_with_nuc	98.8477648219003	0.242040300360274	0.244861682807266
H2A: K5UN	50k_no_nuc	98.9761189769098	0.0930455107911316	0.0940080412860381
H2A: K5UN	50k_with_nuc	99.1083163449262	0.0884601122664813	0.0892559933705402
H2A: K5AC	10k_no_nuc	1.1005031765334	0.265157980423195	24.0942494376478
H2A: K5AC	10k_with_nuc	1.15223517809973	0.242040300360276	21.0061543824282
H2A: K5AC	50k_no_nuc	1.02388102309017	0.093045510791137	9.08753152884081
H2A: K5AC	50k_with_nuc	0.891683655073824	0.0884601122664812	9.92057124330236
H2A: K9UN	10k_no_nuc	99.957694769826	0.00958230861204836	0.00958636414546541
H2A: K9UN	10k_with_nuc	99.9659731417161	0.000900888853862846	0.000901195502379301
H2A: K9UN	50k_no_nuc	99.9607727072963	0.0111885699427231	0.0111929606381548
H2A: K9UN	50k_with_nuc	99.9682183105524	0.00593559305239432	0.00593748008387559
H2A: K9AC	10k_no_nuc	0.0423052301739945	0.00958230861204773	22.6504112438043
H2A: K9AC	10k_with_nuc	0.0340268582839401	0.000900888853866659	2.64758164373894
H2A: K9AC	50k_no_nuc	0.0392272927036809	0.0111885699427182	28.5224117484619
H2A: K9AC	50k_with_nuc	0.0317816894475712	0.00593559305240118	18.6761407451069

## Sheet: H3.1 K27K36
Mark	Sample	Total Average Percent	Total Standard Deviation	Total Percent CV
H3.1: K27UN	10k_no_nuc	27.3980365473115	1.72891127054264	6.31034734024505
H3.1: K27UN	10k_with_nuc	26.7386886113203	3.49211839629113	13.0601707774579
H3.1: K27UN	50k_no_nuc	27.8332830231432	1.8625266719329	6.6917246894095
H3.1: K27UN	50k_with_nuc	30.0750319311866	2.97314145994857	9.88574664443015
H3.1: K27ME1	10k_no_nuc	44.0802893172633	11.6361270687183	26.3975741741813
H3.1: K27ME1	10k_with_nuc	41.8861653684668	9.96205769989731	23.7836469685455
H3.1: K27ME1	50k_no_nuc	43.2549367780084	4.61365285079016	10.6661879416636
H3.1: K27ME1	50k_with_nuc	43.1924598821098	5.61013648451833	12.9886940911231
H3.1: K27ME2	10k_no_nuc	20.7512082485893	7.28890371966432	35.1252015417456
H3.1: K27ME2	10k_with_nuc	22.9270583001271	6.41074180044229	27.9614668245805
H3.1: K27ME2	50k_no_nuc	21.0892960185378	3.0476792811776	14.4513087515992
H3.1: K27ME2	50k_with_nuc	19.6633204970766	2.80906201200297	14.2857968084312
H3.1: K27ME3	10k_no_nuc	7.59902654220857	2.84433439165867	37.4302468330634
H3.1: K27ME3	10k_with_nuc	8.18481158851345	2.1734918895463	26.5551853703825
H3.1: K27ME3	50k_no_nuc	7.67060107146473	0.830196492116283	10.8230956659274
H3.1: K27ME3	50k_with_nuc	6.89436352397359	1.36438409453648	19.7898484724825
H3.1: K27AC	10k_no_nuc	0.171439344627351	0.0487477983264498	28.4344287668682
H3.1: K27AC	10k_with_nuc	0.263276131572278	0.0726469312568495	27.593436147441
H3.1: K27AC	50k_no_nuc	0.151883108845889	0.0998167566972109	65.7194585070626
H3.1: K27AC	50k_with_nuc	0.174824165653433	0.0413614335293144	23.6588765487423
H3.1: K36UN	10k_no_nuc	46.0492480700386	2.65081124345768	5.75647020213213
H3.1: K36UN	10k_with_nuc	43.0386896899326	4.68228266402737	10.8792407430625
H3.1: K36UN	50k_no_nuc	43.9394790640255	0.947209670346338	2.15571438379169
H3.1: K36UN	50k_with_nuc	43.8348161467557	0.507115929016715	1.15687933381294
H3.1: K36ME1	10k_no_nuc	15.8907236353151	2.74343293258847	17.2643675363628
H3.1: K36ME1	10k_with_nuc	15.4974711155318	1.89371842517509	12.2195318904462
H3.1: K36ME1	50k_no_nuc	16.7530105662008	0.934882153689897	5.58038300039052
H3.1: K36ME1	50k_with_nuc	15.5052865015966	0.25979580349933	1.67553049389044
H3.1: K36ME2	10k_no_nuc	20.2892322538395	1.23956686026192	6.10948134830164
H3.1: K36ME2	10k_with_nuc	21.7513488326422	3.18233664229668	14.6305255218056
H3.1: K36ME2	50k_no_nuc	19.9395349290244	0.560664877044487	2.81182524587558
H3.1: K36ME2	50k_with_nuc	21.3098246473975	0.530923188050289	2.49144794401266
H3.1: K36ME3	10k_no_nuc	17.1936670829295	1.03636813100712	6.02761543543011
H3.1: K36ME3	10k_with_nuc	18.6102021344165	0.9957366439571	5.35048806437008
H3.1: K36ME3	50k_no_nuc	18.9300308400578	0.420547638967521	2.22158982476458
H3.1: K36ME3	50k_with_nuc	18.8055680842418	0.211850360386221	1.12652996940699
H3.1: K36AC	10k_no_nuc	0.577128957877415	0.187129006439554	32.4241235663835
H3.1: K36AC	10k_with_nuc	1.10228822747691	0.881578835471213	79.977161462489
H3.1: K36AC	50k_no_nuc	0.437944600691495	0.335178747168821	76.5345083920636
H3.1: K36AC	50k_with_nuc	0.544504620008354	0.198723973319859	36.4962878215451

## Sheet: H3.3 K27K36
Mark	Sample	Total Average Percent	Total Standard Deviation	Total Percent CV
H3.3: K27UN	10k_no_nuc	35.2748931884303	6.73761281896107	19.1003067903574
H3.3: K27UN	10k_with_nuc	34.9077652513759	5.98670994073636	17.150080784677
H3.3: K27UN	50k_no_nuc	35.6614549434487	2.41690934985574	6.7773716851666
H3.3: K27UN	50k_with_nuc	36.929568630916	3.83515149791451	10.3850427722133
H3.3: K27ME1	10k_no_nuc	52.217284058159	10.9723723535663	21.012912776822
H3.3: K27ME1	10k_with_nuc	49.8377276917329	10.2641635336711	20.595167574973
H3.3: K27ME1	50k_no_nuc	50.0714307726038	1.85850115289536	3.71169971422551
H3.3: K27ME1	50k_with_nuc	51.7301849816497	5.64017126980757	10.9030564491666
H3.3: K27ME2	10k_no_nuc	9.71348107202094	4.82764118631881	49.7004230566168
H3.3: K27ME2	10k_with_nuc	12.5060489485027	4.46715483797358	35.7199532511699
H3.3: K27ME2	50k_no_nuc	11.4599758644824	1.25332209002699	10.9365159651983
H3.3: K27ME2	50k_with_nuc	8.64676499121923	2.02433575857696	23.4114811797553
H3.3: K27ME3	10k_no_nuc	1.44367580631008	0.744540506808584	51.572555524884
H3.3: K27ME3	10k_with_nuc	1.93707268744101	0.855650089423134	44.1723273974555
H3.3: K27ME3	50k_no_nuc	1.89990908382504	0.476202592771004	25.0644937078925
H3.3: K27ME3	50k_with_nuc	1.44635629333765	0.462602277759949	31.9839779375826
H3.3: K27AC	10k_no_nuc	1.3506658750797	0.962234114516876	71.2414618796894
H3.3: K27AC	10k_with_nuc	0.811385420947467	0.25377895317955	31.2772384895958
H3.3: K27AC	50k_no_nuc	0.907229335640066	0.410584502015361	45.2569693114792
H3.3: K27AC	50k_with_nuc	1.24712510287746	0.819839228467709	65.7383310283879
H3.3: K36UN	10k_no_nuc	12.3230537520144	2.97015532498432	24.102429355214
H3.3: K36UN	10k_with_nuc	15.61370951724	3.6188272957035	23.1772423568387
H3.3: K36UN	50k_no_nuc	14.1871455538471	0.78034649796775	5.50037704911081
H3.3: K36UN	50k_with_nuc	12.1294344370994	0.892643907391199	7.35932010696999
H3.3: K36ME1	10k_no_nuc	6.48528647424456	0.313478567695721	4.8336888268646
H3.3: K36ME1	10k_with_nuc	8.19542295536195	2.28195630021322	27.8442773807082
H3.3: K36ME1	50k_no_nuc	7.88020745321772	0.727069307542363	9.2265249596377
H3.3: K36ME1	50k_with_nuc	6.65373158510707	1.15400661066136	17.3437505841738
H3.3: K36ME2	10k_no_nuc	36.8052829509941	4.53018177306344	12.308509566671
H3.3: K36ME2	10k_with_nuc	39.8324404357368	5.7315143458298	14.3890614863949
H3.3: K36ME2	50k_no_nuc	36.6086137483438	4.29880918986561	11.7426166951216
H3.3: K36ME2	50k_with_nuc	39.5611590285701	1.18567716903839	2.99707389306294
H3.3: K36ME3	10k_no_nuc	8.14840657390988	0.616295472521319	7.56338637414849
H3.3: K36ME3	10k_with_nuc	9.56253249868272	3.00627611048975	31.4380747035775
H3.3: K36ME3	50k_no_nuc	9.33448160573401	1.58508722713261	16.9809882764022
H3.3: K36ME3	50k_with_nuc	8.89340693053741	0.824043021146435	9.26577438300848
H3.3: K36AC	10k_no_nuc	36.237970248837	7.87310774486521	21.7261278454686
H3.3: K36AC	10k_with_nuc	26.7958945929786	4.21252430660641	15.7207824952045
H3.3: K36AC	50k_no_nuc	31.9895516388574	4.92427621341568	15.3933892822499
H3.3: K36AC	50k_with_nuc	32.762268018686	3.65464644750346	11.1550471579654

## Sheet: H3 K122
Mark	Sample	Total Average Percent	Total Standard Deviation	Total Percent CV
H3: K122UN	10k_no_nuc	99.9908308047575	0.00230622067492441	0.00230643215619194
H3: K122UN	10k_with_nuc	99.8893027624236	0.143772845198124	0.143932174138879
H3: K122UN	50k_no_nuc	99.988516206115	0.00426334065525954	0.00426383030474334
H3: K122UN	50k_with_nuc	99.9846788729665	0.0122747823826631	0.0122766633058437
H3: K122AC	10k_no_nuc	0.00916919524246757	0.00230622067492263	25.1518330010169
H3: K122AC	10k_with_nuc	0.11069723757641	0.143772845198133	129.879343284328
H3: K122AC	50k_no_nuc	0.0114837938849998	0.00426334065526713	37.1248447852755
H3: K122AC	50k_with_nuc	0.0153211270335261	0.0122747823826582	80.1167065307808

## Sheet: H3 K9K14
Mark	Sample	Total Average Percent	Total Standard Deviation	Total Percent CV
H3: K9UN	10k_no_nuc	33.9232690920357	1.95940790090201	5.77599964079532
H3: K9UN	10k_with_nuc	37.1361144855348	2.68344589756936	7.22597378520742
H3: K9UN	50k_no_nuc	33.7500590038005	1.24523291867274	3.68957256795467
H3: K9UN	50k_with_nuc	33.5690168798343	0.585131511614755	1.74307014622837
H3: K9ME1	10k_no_nuc	40.0029335374867	4.34386283092514	10.8588607054393
H3: K9ME1	10k_with_nuc	36.9115203673634	2.95286017416195	7.99983350664912
H3: K9ME1	50k_no_nuc	40.4425817873685	3.74301087300702	9.25512345548643
H3: K9ME1	50k_with_nuc	40.4564423325356	5.00718835142399	12.3767391859791
H3: K9ME2	10k_no_nuc	22.2770314567622	2.12825122459976	9.55356744335756
H3: K9ME2	10k_with_nuc	21.5688207903201	1.2824602117565	5.94589859234242
H3: K9ME2	50k_no_nuc	22.2124372888914	2.70088990576693	12.1593586090513
H3: K9ME2	50k_with_nuc	22.18889113695	4.47373168089318	20.1620335747347
H3: K9ME3	10k_no_nuc	3.32329556232368	0.387193144354249	11.6508789872279
H3: K9ME3	10k_with_nuc	3.51809305741594	0.19052249874329	5.41550480996172
H3: K9ME3	50k_no_nuc	3.3586381696487	0.522272016410583	15.5501125762889
H3: K9ME3	50k_with_nuc	3.52712536582393	0.525028245593968	14.8854432757403
H3: K9AC	10k_no_nuc	0.473470351391689	0.368338007091566	77.7953690255148
H3: K9AC	10k_with_nuc	0.865451299365822	0.470287847285375	54.3401861699195
H3: K9AC	50k_no_nuc	0.236283750290918	0.110883668406395	46.9281820141558
H3: K9AC	50k_with_nuc	0.258524284856094	0.0673990225961726	26.0706736443309
H3: K14UN	10k_no_nuc	87.9087017295699	2.93314606457429	3.33658216634504
H3: K14UN	10k_with_nuc	81.4252302414332	6.56609716441188	8.06395897800081
H3: K14UN	50k_no_nuc	88.3241472025655	0.937796233037486	1.06176653015026
H3: K14UN	50k_with_nuc	89.0221153951641	0.926268432432289	1.04049249820748
H3: K14AC	10k_no_nuc	12.0912982704301	2.93314606457429	24.258321968183
H3: K14AC	10k_with_nuc	18.5747697585668	6.56609716441188	35.3495480684683
H3: K14AC	50k_no_nuc	11.6758527974345	0.937796233037482	8.03192922442067
H3: K14AC	50k_with_nuc	10.9778846048359	0.926268432432291	8.43758579885471

## Sheet: H3 K18Q19K23
Mark	Sample	Total Average Percent	Total Standard Deviation	Total Percent CV
H3: K18UN	10k_no_nuc	97.7172944762005	0.195648789318213	0.200219204151077
H3: K18UN	10k_with_nuc	96.8107703932865	1.09459867945282	1.13065795779343
H3: K18UN	50k_no_nuc	97.8075739915416	0.120354599785151	0.123052433337688
H3: K18UN	50k_with_nuc	97.8713492060115	0.134806421480724	0.137738390830771
H3: K18ME1	10k_no_nuc	0.330167193223961	0.0257889494086507	7.81087580411339
H3: K18ME1	10k_with_nuc	0.392020454614141	0.0402596856218425	10.2697920855863
H3: K18ME1	50k_no_nuc	0.362738713189266	0.0310673580084017	8.5646656612005
H3: K18ME1	50k_with_nuc	0.336216381515616	0.00314965337293366	0.936793549063692
H3: K18AC	10k_no_nuc	1.95253833057553	0.179181011641206	9.17682428228644
H3: K18AC	10k_with_nuc	2.7972091520994	1.06228938622439	37.9767592790516
H3: K18AC	50k_no_nuc	1.82968729526911	0.0902506850822326	4.9325742882725
H3: K18AC	50k_with_nuc	1.79243441247292	0.132668444875551	7.40157876641723
H3: K23UN	10k_no_nuc	87.6489352507877	1.06353508033069	1.21340330865129
H3: K23UN	10k_with_nuc	82.672662092763	4.02263297689165	4.86573538950282
H3: K23UN	50k_no_nuc	87.294901714174	0.528546125418604	0.605471929104405
H3: K23UN	50k_with_nuc	88.2253558503404	1.55460490306307	1.76208402684167
H3: K23ME1	10k_no_nuc	0.0672754977109898	0.00620721442180935	9.22656038677714
H3: K23ME1	10k_with_nuc	0.0762885219106379	0.0219923030225881	28.8278006596448
H3: K23ME1	50k_no_nuc	0.0665087174495371	0.0119838406326508	18.0184509523032
H3: K23ME1	50k_with_nuc	0.0792597303424369	0.0111572944388115	14.0768766063259
H3: K23AC	10k_no_nuc	12.2837892515013	1.061308067706	8.63990781652571
H3: K23AC	10k_with_nuc	17.2510493853263	4.00078400934107	23.1915399462256
H3: K23AC	50k_no_nuc	12.6385895683765	0.536510600676982	4.24501957100819
H3: K23AC	50k_with_nuc	11.6953844193171	1.5434611367178	13.1971817375107
H3: Q19UN	10k_no_nuc	99.1025259922678	0.144333106328834	0.14564018917146
H3: Q19UN	10k_with_nuc	99.0636931567709	0.129854676982675	0.131082006782421
H3: Q19UN	50k_no_nuc	99.0841914237195	0.114368422392022	0.11542549901118
H3: Q19UN	50k_with_nuc	99.1360571557758	0.0964890934153155	0.0973299687153171
H3: Q19ME1	10k_no_nuc	0.897474007732228	0.144333106328834	16.0821489074141
H3: Q19ME1	10k_with_nuc	0.936306843229079	0.129854676982673	13.8688163951508
H3: Q19ME1	50k_no_nuc	0.915808576280456	0.114368422392023	12.4882453991126
H3: Q19ME1	50k_with_nuc	0.863942844224172	0.0964890934153191	11.1684579669118

[truncated: 7 more sheets: H3 Q55K56, H3 K64, H3 K79, H3 R42R49, H3R2UN K4Q5, H4 K5K8K12K16, H4 K20]
