# Supplementary material for: Targeted detection and quantitation of histone modifications from 1,000 cells
Source: PLoS One. 2020 Oct 26;15(10):e0240829. doi: 10.1371/journal.pone.0240829 (PMC7588077; doi:10.1371/journal.pone.0240829)
Supplement: S2 Table — (XLSX) [file pone.0240829.s008.xlsx]

## Sheet: H1.4 K25
Mark	Sample	Total Average Percent	Total Standard Deviation	Total Percent CV
H1.4: K25ME1	1 Round	100	0	0
H1.4: K25ME1	2 Rounds	100	0	0

## Sheet: H2A1 K13K15
Mark	Sample	Total Average Percent	Total Standard Deviation	Total Percent CV
H2A1: K13UN	1 Round	100	0	0
H2A1: K13UN	2 Rounds	100	0	0
H2A1: K15UN	1 Round	100	0	0
H2A1: K15UN	2 Rounds	100	0	0

## Sheet: H2A3 K13K15
Mark	Sample	Total Average Percent	Total Standard Deviation	Total Percent CV
H2A3: K13UN	1 Round	100	0	0
H2A3: K13UN	2 Rounds	100	0	0
H2A3: K15UN	1 Round	100	0	0
H2A3: K15UN	2 Rounds	100	0	0

## Sheet: H2A K36
Mark	Sample	Total Average Percent	Total Standard Deviation	Total Percent CV
H2A: K36UN	1 Round	100	0	0
H2A: K36UN	2 Rounds	100	0	0

## Sheet: H2A K5K9
Mark	Sample	Total Average Percent	Total Standard Deviation	Total Percent CV
H2A: K5UN	1 Round	95.8085721250497	0.490858328106975	0.512332369870104
H2A: K5UN	2 Rounds	95.7963329954363	0.246756306974534	0.25758429290429
H2A: K5AC	1 Round	4.19142787495028	0.490858328106983	11.7110050023897
H2A: K5AC	2 Rounds	4.20366700456372	0.246756306974527	5.87002506874676
H2A: K9UN	1 Round	99.6699588522661	0.0289094590239984	0.0290051880796388
H2A: K9UN	2 Rounds	99.5379263455171	0.0282068746137773	0.0283378161966779
H2A: K9AC	1 Round	0.330041147733867	0.0289094590240016	8.75934992424434
H2A: K9AC	2 Rounds	0.462073654482888	0.0282068746137812	6.1044109180706

## Sheet: H3.1 K27K36
Mark	Sample	Total Average Percent	Total Standard Deviation	Total Percent CV
H3.1: K27UN	1 Round	30.6433596995827	0.63802719802288	2.08210589268894
H3.1: K27UN	2 Rounds	30.8706772972344	0.642658485846154	2.08177643677331
H3.1: K27ME1	1 Round	33.8246410616997	0.451578266282692	1.33505708296791
H3.1: K27ME1	2 Rounds	34.1384062477997	0.664717688240949	1.94712571939058
H3.1: K27ME2	1 Round	26.7483608983642	0.544081898802692	2.03407566119674
H3.1: K27ME2	2 Rounds	26.160767824447	0.569562067424122	2.17716112633311
H3.1: K27ME3	1 Round	8.48371644048182	0.23625528880585	2.78480888020383
H3.1: K27ME3	2 Rounds	8.51642175335921	0.348594407385187	4.09320272622346
H3.1: K27AC	1 Round	0.299921899871632	0.00985375058050447	3.28543883748466
H3.1: K27AC	2 Rounds	0.313726877159635	0.0117985060591364	3.76075718024404
H3.1: K36UN	1 Round	34.0437069060042	0.699740001379762	2.05541659523672
H3.1: K36UN	2 Rounds	36.0652985322247	0.78783308063557	2.18446293999656
H3.1: K36ME1	1 Round	11.9019965299688	0.114258882883676	0.959997615492291
H3.1: K36ME1	2 Rounds	11.2606425821657	0.404053217552587	3.58818970235779
H3.1: K36ME2	1 Round	29.3181979111551	0.463048280339562	1.5793886163903
H3.1: K36ME2	2 Rounds	28.642039219308	0.616057639076283	2.15088609564151
H3.1: K36ME3	1 Round	24.7360986528719	0.242908479874495	0.981999964033508
H3.1: K36ME3	2 Rounds	24.0320196663016	0.194868881830924	0.810871847380245

## Sheet: H3.3 K27K36
Mark	Sample	Total Average Percent	Total Standard Deviation	Total Percent CV
H3.3: K27UN	1 Round	45.6318424935562	1.08160931737151	2.37029507963491
H3.3: K27UN	2 Rounds	46.1014371209633	1.18912226449477	2.57936051185278
H3.3: K27ME1	1 Round	38.3159305981464	0.639739020183527	1.66964239207197
H3.3: K27ME1	2 Rounds	37.1665482946718	1.18755076502558	3.19521402851346
H3.3: K27ME2	1 Round	13.0443081664506	0.552750696290881	4.23748572356279
H3.3: K27ME2	2 Rounds	13.5930391301508	0.509244498306471	3.74636233612329
H3.3: K27ME3	1 Round	1.73360800282792	0.0507123636787182	2.92524974480936
H3.3: K27ME3	2 Rounds	1.79009215488065	0.0649554715677094	3.62861048190226
H3.3: K27AC	1 Round	1.27431073901888	0.0421504907511795	3.30770898027841
H3.3: K27AC	2 Rounds	1.34888329933347	0.0610580655169793	4.52656397682071
H3.3: K36UN	1 Round	13.5102778491026	0.644444628253267	4.77003238165138
H3.3: K36UN	2 Rounds	14.6410844806625	0.651123400013921	4.44723477194539
H3.3: K36ME1	1 Round	3.78869091391692	0.21074317246988	5.56242716173445
H3.3: K36ME1	2 Rounds	3.86355748823351	0.172314670643135	4.46000017258499
H3.3: K36ME2	1 Round	59.9541239344691	0.452832851843452	0.755298922119864
H3.3: K36ME2	2 Rounds	60.1418946471948	1.41151221245868	2.34696997947756
H3.3: K36ME3	1 Round	21.5696085867047	0.573583148817147	2.65921908833663
H3.3: K36ME3	2 Rounds	20.422594208563	0.789140854098526	3.86405784710567
H3.3: K36AC	1 Round	1.17729871580671	0.214898526422145	18.2535259349953
H3.3: K36AC	2 Rounds	0.9308691753462	0.214938133621164	23.0900473787014

## Sheet: H3 K122
Mark	Sample	Total Average Percent	Total Standard Deviation	Total Percent CV
H3: K122UN	1 Round	100	0	0
H3: K122UN	2 Rounds	100	0	0

## Sheet: H3 K9K14
Mark	Sample	Total Average Percent	Total Standard Deviation	Total Percent CV
H3: K9UN	1 Round	34.1857250476651	0.408559938710774	1.19511854185079
H3: K9UN	2 Rounds	37.6159170470288	0.709559869461556	1.88632878091059
H3: K9ME1	1 Round	28.2101248115532	0.572822394741854	2.03055604527938
H3: K9ME1	2 Rounds	29.0254551902575	0.556435917131674	1.91706181172464
H3: K9ME2	1 Round	32.5360745838798	0.503652056393288	1.54798039663588
H3: K9ME2	2 Rounds	28.5183890457288	0.990508960482666	3.47322900635937
H3: K9ME3	1 Round	4.37898999798482	0.137468025213435	3.13926328392385
H3: K9ME3	2 Rounds	4.13769190881014	0.138696629881298	3.35202893153981
H3: K9AC	1 Round	0.689085558916996	0.00922528266434947	1.33877173087888
H3: K9AC	2 Rounds	0.702546808174774	0.0202881026416001	2.88779372499163
H3: K14UN	1 Round	74.8511873959539	0.700112703623898	0.935339475538825
H3: K14UN	2 Rounds	78.1786502614522	0.532449290024798	0.681067386356929
H3: K14AC	1 Round	25.1488126040461	0.700112703623899	2.78387975864618
H3: K14AC	2 Rounds	21.8213497385478	0.532449290024802	2.44003829462585

## Sheet: H3 K18Q19K23
Mark	Sample	Total Average Percent	Total Standard Deviation	Total Percent CV
H3: K18UN	1 Round	96.278054527621	0.021407377449117	0.0222349501702649
H3: K18UN	2 Rounds	96.57983515678	0.0857239668818659	0.0887596947568905
H3: K18ME1	1 Round	0.613876048186271	0.0169022911417689	2.75337198636558
H3: K18ME1	2 Rounds	0.565707664969058	0.0253331291678143	4.4781307973262
H3: K18AC	1 Round	3.10806942419272	0.034534662429754	1.11112905525667
H3: K18AC	2 Rounds	2.85445717825095	0.0661218789389201	2.31644319076581
H3: K23UN	1 Round	82.3889157521728	0.0779468714754399	0.0946084443080976
H3: K23UN	2 Rounds	84.0066086439417	0.313426376701929	0.373097285750901
H3: K23ME1	1 Round	0.235845626481116	0.0131603308351491	5.5800614289546
H3: K23ME1	2 Rounds	0.259359961734834	0.0391878576816443	15.1094476647515
H3: K23AC	1 Round	17.375238621346	0.0909047985771714	0.523185900108974
H3: K23AC	2 Rounds	15.7340313943234	0.33147700204821	2.10675187903719
H3: Q19UN	1 Round	99.7136961632301	0.0292448231869933	0.029328792645616
H3: Q19UN	2 Rounds	99.6768839098391	0.0541501503307747	0.0543256853612672
H3: Q19ME1	1 Round	0.286303836769926	0.0292448231869941	10.2146109940173
H3: Q19ME1	2 Rounds	0.323116090160883	0.0541501503307789	16.758729131631

[truncated: 8 more sheets: H3 K56, H3 K64, H3 K79, H3 R42R49, H3 R49, H3R2UN K4Q5Q5, H4 K5K8K12K16, H4 K20]
