# Supplementary material for: Targeted detection and quantitation of histone modifications from 1,000 cells
Source: PLoS One. 2020 Oct 26;15(10):e0240829. doi: 10.1371/journal.pone.0240829 (PMC7588077; doi:10.1371/journal.pone.0240829)
Supplement: S3 Table — (XLSX) [file pone.0240829.s009.xlsx]

## Sheet: H1.4 K25
Mark	Sample	Total Average Percent	Total Standard Deviation	Total Percent CV
H1.4: K25UN	1e3	95.760030202441	0.510937305954388	0.533560092738321
H1.4: K25UN	1e4	96.8054872302212	0.252493143269307	0.260825238830556
H1.4: K25UN	1e5	95.7514086781457	0.405709217052055	0.42371096431154
H1.4: K25UN	1e6	97.5427461224474	0.0797724581021804	0.0817820507145045
H1.4: K25ME1	1e3	3.22759456191234	0.226660241844032	7.02257478429189
H1.4: K25ME1	1e4	2.93120883491117	0.206285748538728	7.03756573335312
H1.4: K25ME1	1e5	4.05448379169423	0.337676141301819	8.32846198555687
H1.4: K25ME1	1e6	2.36731760437383	0.0738393516450895	3.11911471061867
H1.4: K25ME2	1e3	0.827025164659764	0.131294722109063	15.8755413643401
H1.4: K25ME2	1e4	0.0845671248360339	0.0347063878144564	41.040047041623
H1.4: K25ME2	1e5	0.14570958951736	0.100205104463519	68.7704253340035
H1.4: K25ME2	1e6	0.0525266635378519	0.00820395276637274	15.6186443489996
H1.4: K25ME3	1e3	0.185350070986875	0.152982342001286	82.5369751339987
H1.4: K25ME3	1e4	0.178736810031626	0.0115010069161145	6.43460455296226
H1.4: K25ME3	1e5	0.0483979406427291	0.0321720287132854	66.4739620860679
H1.4: K25ME3	1e6	0.0374096096409046	0.014137059223478	37.7899137659545

## Sheet: H2A1 K13K15
Mark	Sample	Total Average Percent	Total Standard Deviation	Total Percent CV
H2A1: K13UN	1e3	99.6472821963946	0.0923930537500137	0.0927200940291742
H2A1: K13UN	1e4	99.9129554435244	0.000643378672066413	0.000643939186074905
H2A1: K13UN	1e5	99.9651994620679	0.000793636214272298	0.00079391250009304
H2A1: K13UN	1e6	99.9823640901339	0.0210360168015135	0.0210397273488648
H2A1: K13AC	1e3	0.352717803605402	0.0923930537500052	26.1946101970426
H2A1: K13AC	1e4	0.0870445564756418	0.0006433786720637	0.739137170793374
H2A1: K13AC	1e5	0.034800537932087	0.000793636214274444	2.28052858212485
H2A1: K13AC	1e6	0.0176359098660964	0.0210360168015215	119.279452896057
H2A1: K15UN	1e3	100	0	0
H2A1: K15UN	1e4	100	0	0
H2A1: K15UN	1e5	100	0	0
H2A1: K15UN	1e6	100	0	0

## Sheet: H2A3 K13K15
Mark	Sample	Total Average Percent	Total Standard Deviation	Total Percent CV
H2A3: K13UN	1e3	99.7591873588933	0.200360592449484	0.200844250794333
H2A3: K13UN	1e4	99.9348099908468	0.0421534789164281	0.0421809766989991
H2A3: K13UN	1e5	99.9896448775268	0.0109878091709096	0.0109889470898393
H2A3: K13UN	1e6	99.9816566663282	0.00529190262736271	0.00529287351681272
H2A3: K13AC	1e3	0.240812641106701	0.200360592449486	83.2018583113787
H2A3: K13AC	1e4	0.0651900091532306	0.0421534789164215	64.6624835062361
H2A3: K13AC	1e5	0.0103551224731617	0.0109878091709094	106.10989101662
H2A3: K13AC	1e6	0.0183433336717791	0.00529190262737243	28.8491869692907
H2A3: K15UN	1e3	99.9470205151811	0.0045436090676595	0.00454601752432366
H2A3: K15UN	1e4	99.8780042688508	0.152212409074879	0.152398328530029
H2A3: K15UN	1e5	99.9929986247471	0.00079206197268477	0.000792117431798614
H2A3: K15UN	1e6	99.9953519699068	0.00295842564954787	0.00295856316445408
H2A3: K15AC	1e3	0.0529794848189232	0.00454360906764957	8.57616695062063
H2A3: K15AC	1e4	0.121995731149207	0.152212409074885	124.768635460466
H2A3: K15AC	1e5	0.00700137525286581	0.000792061972687262	11.3129484434227
H2A3: K15AC	1e6	0.004648030093168	0.00295842564954535	63.6490209883506

## Sheet: H2A K36
Mark	Sample	Total Average Percent	Total Standard Deviation	Total Percent CV
H2A: K36UN	1e3	99.8036244543928	0.212471258731244	0.212889321297482
H2A: K36UN	1e4	99.9423129451317	0.00153547080121989	0.00153635708037181
H2A: K36UN	1e5	99.9726765331811	0.0049548696284521	0.00495622384062866
H2A: K36UN	1e6	99.975657522911	0.00153361106028999	0.00153398447010818
H2A: K36AC	1e3	0.196375545607232	0.212471258731252	108.196393840307
H2A: K36AC	1e4	0.057687054868323	0.00153547080121745	2.66172506938053
H2A: K36AC	1e5	0.0273234668188794	0.00495486962845028	18.1341176846076
H2A: K36AC	1e6	0.0243424770890395	0.00153361106029394	6.30014379672343

## Sheet: H2A K5K9
Mark	Sample	Total Average Percent	Total Standard Deviation	Total Percent CV
H2A: K5UN	1e3	97.3006508149357	1.20386742560201	1.23726554295279
H2A: K5UN	1e4	97.7063162952108	0.157395339020788	0.161090239596417
H2A: K5UN	1e5	97.9927241024119	0.136245973047089	0.139036825738918
H2A: K5UN	1e6	98.5946770535235	0.00821745447371894	0.00833458227086436
H2A: K5AC	1e3	2.69934918506427	1.20386742560202	44.5984325504506
H2A: K5AC	1e4	2.29368370478916	0.157395339020781	6.86212046988618
H2A: K5AC	1e5	2.00727589758809	0.1362459730471	6.7876056904191
H2A: K5AC	1e6	1.40532294647655	0.00821745447372491	0.584737799544786
H2A: K9UN	1e3	99.629658563457	0.258648523103023	0.259609966381931
H2A: K9UN	1e4	99.4688883927569	0.00389422159531579	0.00391501469277439
H2A: K9UN	1e5	99.6634007786154	0.000904628193320202	0.000907683448741302
H2A: K9UN	1e6	99.7285616301768	0.00144880527178965	0.00145274858887692
H2A: K9AC	1e3	0.370341436543019	0.258648523103038	69.8405572753113
H2A: K9AC	1e4	0.531111607243137	0.00389422159530853	0.733220954353158
H2A: K9AC	1e5	0.336599221384573	0.000904628193320908	0.268755283984257
H2A: K9AC	1e6	0.271438369823226	0.00144880527178925	0.533751095223857

## Sheet: H3.1 K27K36
Mark	Sample	Total Average Percent	Total Standard Deviation	Total Percent CV
H3.1: K27UN	1e3	29.3499055119357	1.67438977341717	5.70492389740826
H3.1: K27UN	1e4	25.5409509732097	0.070041317993119	0.274231441368751
H3.1: K27UN	1e5	24.5029759724835	1.35184568752382	5.51706735150019
H3.1: K27UN	1e6	25.0933186257534	0.340914300998633	1.35858594904522
H3.1: K27ME1	1e3	32.2666646628591	4.14964649773661	12.8604754817225
H3.1: K27ME1	1e4	41.7542997064315	0.878683315415458	2.10441396836578
H3.1: K27ME1	1e5	46.3661118612553	0.427575210247122	0.92217180411113
H3.1: K27ME1	1e6	40.190522076556	1.06721504175507	2.65538984470571
H3.1: K27ME2	1e3	28.2207922495909	2.10360098931161	7.4540819786592
H3.1: K27ME2	1e4	24.0926923600095	0.162900936077023	0.676142515094808
H3.1: K27ME2	1e5	22.9581102601422	1.07181908226866	4.66858582925032
H3.1: K27ME2	1e6	26.6780996074426	1.29350548837709	4.84856682976112
H3.1: K27ME3	1e3	9.68916855112402	0.420397421915253	4.33883897980579
H3.1: K27ME3	1e4	8.31291516942876	0.651271338565184	7.83445187748666
H3.1: K27ME3	1e5	5.90795701016941	0.142515564619321	2.4122647536874
H3.1: K27ME3	1e6	7.61892638912839	0.103888581448853	1.36355932769077
H3.1: K27AC	1e3	0.473469024490181	0.0487416869074225	10.2945883228383
H3.1: K27AC	1e4	0.299141790920614	0.00553027721986846	1.84871435142811
H3.1: K27AC	1e5	0.264844895949641	0.00503304037264172	1.9003728029551
H3.1: K27AC	1e6	0.419133301119627	0.0107352729277568	2.56130278817735
H3.1: K36UN	1e3	42.8937392067695	3.35668106089516	7.82557343558757
H3.1: K36UN	1e4	36.8424881197283	0.535410787138665	1.45324274896615
H3.1: K36UN	1e5	29.7965507110553	0.40859300563861	1.37127619099553
H3.1: K36UN	1e6	16.8176024041356	0.805941323521614	4.79224864611749
H3.1: K36ME1	1e3	14.9957755714617	0.854974496513614	5.70143566392597
H3.1: K36ME1	1e4	9.88237740039691	0.0932587533023323	0.943687429895024
H3.1: K36ME1	1e5	13.3619203228929	0.0184524592127213	0.138097360011247
H3.1: K36ME1	1e6	22.2992245103349	0.383052248072438	1.7177828219762
H3.1: K36ME2	1e3	23.770233468583	1.77793216575749	7.47965798530072
H3.1: K36ME2	1e4	29.4283874502019	0.493861034663897	1.67817905585074
H3.1: K36ME2	1e5	31.9566839778363	0.587310263078506	1.83783230915272
H3.1: K36ME2	1e6	33.7215273866254	0.290432817419959	0.861268275573868
H3.1: K36ME3	1e3	18.317558423284	0.70481806094065	3.84777296544464
H3.1: K36ME3	1e4	23.8442824316422	0.0495092048199821	0.207635540981018
H3.1: K36ME3	1e5	24.883665515805	0.977807706399178	3.92951635593285
H3.1: K36ME3	1e6	27.1594994279302	0.899569908420164	3.31217410986252
H3.1: K36AC	1e3	0.0226933299018884	0.0189563376834047	83.532640495511
H3.1: K36AC	1e4	0.00246459803067652	0.00219979600758266	89.2557723491658
H3.1: K36AC	1e5	0.00117947241057099	0.000356896894785106	30.2590286628518
H3.1: K36AC	1e6	0.00214627097381656	0.00100915424606979	47.0189579219478

## Sheet: H3.3 K27K36
Mark	Sample	Total Average Percent	Total Standard Deviation	Total Percent CV
H3.3: K27UN	1e3	44.0781649768295	4.52867617426034	10.2741939838941
H3.3: K27UN	1e4	38.9143187339059	0.112230075085022	0.28840303193394
H3.3: K27UN	1e5	37.6368082600916	0.00620315933849854	0.0164816296207458
H3.3: K27UN	1e6	38.8253001430701	0.949428576951395	2.44538631627516
H3.3: K27ME1	1e3	38.9077555210655	5.66186074450479	14.5520106947298
H3.3: K27ME1	1e4	48.1441470561527	0.0321138918169737	0.0667036260493261
H3.3: K27ME1	1e5	50.9919188668511	0.250814684321452	0.491871437465167
H3.3: K27ME1	1e6	46.3435032036231	1.67101511176371	3.6057160038628
H3.3: K27ME2	1e3	13.1435235814441	0.806497405854737	6.13608216135695
H3.3: K27ME2	1e4	9.97182043601712	0.351826442304398	3.5282067558461
H3.3: K27ME2	1e5	9.16791896614449	0.0994404921429554	1.08465718894519
H3.3: K27ME2	1e6	12.0762882083135	0.584903800318983	4.84340709851827
H3.3: K27ME3	1e3	2.57695906128141	0.0247318334575133	0.959729389151229
H3.3: K27ME3	1e4	1.64731888440036	0.0412874615803894	2.50634300203621
H3.3: K27ME3	1e5	1.36580008424245	0.0092469909624826	0.677038394503506
H3.3: K27ME3	1e6	1.62492339163251	0.120022607288689	7.38635482181756
H3.3: K27AC	1e3	1.29359685937946	0.301955330932206	23.342305505987
H3.3: K27AC	1e4	1.322394889524	0.166195013822018	12.5677295895964
H3.3: K27AC	1e5	0.837553822670404	0.166824342479476	19.9180444246059
H3.3: K27AC	1e6	1.1299850533607	0.0166601272046396	1.47436704185516
H3.3: K36UN	1e3	12.7389007109777	0.0172562070988987	0.135460723734414
H3.3: K36UN	1e4	10.8045536647134	0.205971332728023	1.90633818961634
H3.3: K36UN	1e5	8.07793451535923	0.157181946173497	1.94581852421104
H3.3: K36UN	1e6	4.71503507915583	0.163440823137149	3.46637554956242
H3.3: K36ME1	1e3	7.01080537406619	0.0681749627425195	0.972426976716639
H3.3: K36ME1	1e4	4.34463127034285	0.0932915748470932	2.14728406260657
H3.3: K36ME1	1e5	5.65467598167053	0.219111577462844	3.87487414262264
H3.3: K36ME1	1e6	8.53409935315017	0.250191230832253	2.93166531673785
H3.3: K36ME2	1e3	40.9497485164041	1.47095702793658	3.59210271425069
H3.3: K36ME2	1e4	50.0872092691696	1.10097413818281	2.19811435743236
H3.3: K36ME2	1e5	53.0104162373879	0.0128910277071425	0.024317914519695
H3.3: K36ME2	1e6	57.1691930886951	0.133145766391459	0.232897753489174
H3.3: K36ME3	1e3	17.7214244732972	1.24533376764678	7.02727802453609
H3.3: K36ME3	1e4	19.0254777921617	0.665317124415055	3.49697984819681
H3.3: K36ME3	1e5	20.1081244814528	0.286439137021683	1.42449454838957
H3.3: K36ME3	1e6	24.296871402672	0.37535291697409	1.54486110887845
H3.3: K36AC	1e3	21.5791209252548	0.140192090448388	0.649665437873868
H3.3: K36AC	1e4	15.7381280036125	0.322977255886826	2.0521961431035
H3.3: K36AC	1e5	13.1488487841295	0.237400533439476	1.80548531158116
H3.3: K36AC	1e6	5.28480107632688	0.171424903386767	3.24373426569753

## Sheet: H3 K122
Mark	Sample	Total Average Percent	Total Standard Deviation	Total Percent CV
H3: K122UN	1e3	99.1476750667572	0.034178487734737	0.0344723037748734
H3: K122UN	1e4	99.9360716870303	0.00434306870728816	0.00434584693391726
H3: K122UN	1e5	99.947161589293	0.00207403298673026	0.00207512945215289
H3: K122UN	1e6	99.8996633784912	0.00359425402557768	0.00359786400076252
H3: K122AC	1e3	0.852324933242763	0.0341784877347467	4.0100302597873
H3: K122AC	1e4	0.0639283129696721	0.0043430687072855	6.79365449444266
H3: K122AC	1e5	0.0528384107070298	0.00207403298673568	3.92523726392047
H3: K122AC	1e6	0.100336621508808	0.00359425402558072	3.58219558475485

## Sheet: H3 K9K14
Mark	Sample	Total Average Percent	Total Standard Deviation	Total Percent CV
H3: K9UN	1e3	31.0257946711511	3.72737672316386	12.0137993649191
H3: K9UN	1e4	37.8327843938518	0.168258785163258	0.444743330048425
H3: K9UN	1e5	30.910175294763	0.126747251347422	0.410050250892289
H3: K9UN	1e6	28.8752688598005	0.992911780207194	3.43862349828889
H3: K9ME1	1e3	39.8197683880999	12.1291271446294	30.4600645247706
H3: K9ME1	1e4	33.6114293528699	0.672373313149062	2.00043058594785
H3: K9ME1	1e5	34.4395738732467	0.880673130599994	2.55715455087009
H3: K9ME1	1e6	21.7224006414402	0.00523236964726967	0.0240874373585017
H3: K9ME2	1e3	24.8594280776554	7.09099919617253	28.5243858950488
H3: K9ME2	1e4	24.9949940471451	0.361560182991546	1.4465303824821
H3: K9ME2	1e5	30.4085281465569	1.08734617722784	3.57579351419861
H3: K9ME2	1e6	44.2332690077722	0.752740784286127	1.70175255225623
H3: K9ME3	1e3	3.59118853365897	1.44758075913543	40.3092387260583
H3: K9ME3	1e4	3.15955915145827	0.149309873220637	4.72565525958658
H3: K9ME3	1e5	3.89629322163502	0.0749349719336763	1.92323748935485
H3: K9ME3	1e6	4.62936409874656	0.254703417916006	5.50190938718708
H3: K9AC	1e3	0.703820329434698	0.136829533842395	19.4409749363585
H3: K9AC	1e4	0.40123305467492	0.00675552822638083	1.68369184633957
H3: K9AC	1e5	0.345429463798358	0.00499082334675129	1.44481692206333
H3: K9AC	1e6	0.539697392240494	0.0197647916422058	3.66219884075304
H3: K14UN	1e3	77.3385468541538	2.03662686349484	2.6333916867297
H3: K14UN	1e4	86.5058296660275	0.548251995716356	0.633774622858354
H3: K14UN	1e5	78.1928272519836	0.718605209278841	0.919016787771428
H3: K14UN	1e6	58.0601472912807	0.181780638503236	0.313090212450314
H3: K14AC	1e3	22.6614531458462	2.03662686349485	8.98718564245365
H3: K14AC	1e4	13.4941703339725	0.548251995716354	4.06288035609045
H3: K14AC	1e5	21.8071727480164	0.71860520927884	3.29526994435445
H3: K14AC	1e6	41.9398527087193	0.181780638503246	0.433431752289999

## Sheet: H3 K18Q19K23
Mark	Sample	Total Average Percent	Total Standard Deviation	Total Percent CV
H3: K18UN	1e3	95.7106817564384	0.0255905141726677	0.0267373648406243
H3: K18UN	1e4	97.7503356936225	0.0141527365469499	0.0144784531393413
H3: K18UN	1e5	97.8623719608264	0.0141237024401918	0.0144322093948892
H3: K18UN	1e6	97.1566666242414	0.000849201540872899	0.000874053804415945
H3: K18ME1	1e3	0.304213824945584	0.017833205347713	5.86206276157992
H3: K18ME1	1e4	0.366456846812335	0.0694860112422487	18.9615808373293
H3: K18ME1	1e5	0.363881589990942	0.0174904096006611	4.80662118715501
H3: K18ME1	1e6	0.339266032723097	0.0045837633578569	1.35108231173797
H3: K18AC	1e3	3.98510441861604	0.00775730882495601	0.194657605173869
H3: K18AC	1e4	1.88320745956512	0.0836387477892038	4.44129229439852
H3: K18AC	1e5	1.77374644918262	0.0316141120408529	1.78233546600876
H3: K18AC	1e6	2.50406734303546	0.00543296489873092	0.216965606529776
H3: K23UN	1e3	76.7135084774403	2.08464345054753	2.71743985110599
H3: K23UN	1e4	88.9440375052048	0.224512351902422	0.252419789116594
H3: K23UN	1e5	85.6195709909184	0.0507178190517488	0.0592362452471624
H3: K23UN	1e6	66.1127010489073	0.160671536768262	0.243026731957909
H3: K23ME1	1e3	0.0702271152511558	0.0405708173301308	57.7708726679657
H3: K23ME1	1e4	0.152829206738848	0.0139285403124319	9.11379481032887
H3: K23ME1	1e5	0.0982608041104033	0.00461579375291041	4.69749234671866
H3: K23ME1	1e6	0.0803284943997123	0.00225024718295587	2.8013063107578
H3: K23AC	1e3	23.2162644073085	2.04407263321741	8.80448549928617
H3: K23AC	1e4	10.9031332880564	0.210583811589988	1.93140637674005
H3: K23AC	1e5	14.2821682049712	0.0461020252988396	0.322794302918187
H3: K23AC	1e6	33.8069704566929	0.158421289585317	0.468605401327684
H3: Q19UN	1e3	99.8554501858477	0.0265423967506798	0.0265808192755428
H3: Q19UN	1e4	99.7483880288366	0.0250024265070033	0.0250654942912714
H3: Q19UN	1e5	99.722353720011	0.0137482780747952	0.0137865559344859
H3: Q19UN	1e6	99.6781625171036	0.0813680246302644	0.0816307429586723
H3: Q19ME1	1e3	0.144549814152289	0.0265423967506766	18.362110602725
H3: Q19ME1	1e4	0.251611971163421	0.0250024265070037	9.93689862664156
H3: Q19ME1	1e5	0.277646279989027	0.0137482780748008	4.95172421375287
H3: Q19ME1	1e6	0.321837482896391	0.0813680246302644	25.2823331508776

[truncated: 8 more sheets: H3 K56, H3 K64, H3 K79, H3 R42R49, H3 R49, H3R2UN K4Q5Q5, H4 K5K8K12K16, H4 K20]
