# Supplementary material for: Targeted detection and quantitation of histone modifications from 1,000 cells
Source: PLoS One. 2020 Oct 26;15(10):e0240829. doi: 10.1371/journal.pone.0240829 (PMC7588077; doi:10.1371/journal.pone.0240829)
Supplement: S4 Table — (XLSX) [file pone.0240829.s010.xlsx]

## Sheet: H1.4 K25
Mark	Sample	Total Average Percent	Total Standard Deviation	Total Percent CV
H1.4: K25UN	CD34_1000_1	91.6851044315	0	0
H1.4: K25UN	CD34_1000_2	91.6659131798681	0	0
H1.4: K25UN	CD34_1000_3	91.7525982599276	0	0
H1.4: K25ME1	CD34_1000_1	6.37728091912593	0	0
H1.4: K25ME1	CD34_1000_2	7.38086451077179	0	0
H1.4: K25ME1	CD34_1000_3	4.34544161955381	0	0
H1.4: K25ME2	CD34_1000_1	1.68156438065201	0	0
H1.4: K25ME2	CD34_1000_2	0.639018314342391	0	0
H1.4: K25ME2	CD34_1000_3	2.411630145135	0	0
H1.4: K25ME3	CD34_1000_1	0.17909439062852	0	0
H1.4: K25ME3	CD34_1000_2	0.160031369654472	0	0
H1.4: K25ME3	CD34_1000_3	0.485653349325105	0	0
H1.4: K25AC	CD34_1000_1	0.0769558780935217	0	0
H1.4: K25AC	CD34_1000_2	0.154172625363288	0	0
H1.4: K25AC	CD34_1000_3	1.00467662605853	0	0

## Sheet: H2A1 K13K15
Mark	Sample	Total Average Percent	Total Standard Deviation	Total Percent CV
H2A1: K13UN	CD34_1000_1	99.8729252824669	0	0
H2A1: K13UN	CD34_1000_2	99.8643446379468	0	0
H2A1: K13UN	CD34_1000_3	99.8792424787804	0	0
H2A1: K13AC	CD34_1000_1	0.127074717533079	0	0
H2A1: K13AC	CD34_1000_2	0.135655362053162	0	0
H2A1: K13AC	CD34_1000_3	0.120757521219651	0	0
H2A1: K15UN	CD34_1000_1	99.9684967970461	0	0
H2A1: K15UN	CD34_1000_2	99.844715005313	0	0
H2A1: K15UN	CD34_1000_3	99.7688399530751	0	0
H2A1: K15AC	CD34_1000_1	0.0315032029538831	0	0
H2A1: K15AC	CD34_1000_2	0.155284994687021	0	0
H2A1: K15AC	CD34_1000_3	0.23116004692488	0	0

## Sheet: H2A3 K13K15
Mark	Sample	Total Average Percent	Total Standard Deviation	Total Percent CV
H2A3: K13UN	CD34_1000_1	99.8292664359212	0	0
H2A3: K13UN	CD34_1000_2	99.8687256800144	0	0
H2A3: K13UN	CD34_1000_3	99.6018069823625	0	0
H2A3: K13AC	CD34_1000_1	0.170733564078793	0	0
H2A3: K13AC	CD34_1000_2	0.131274319985651	0	0
H2A3: K13AC	CD34_1000_3	0.398193017637451	0	0
H2A3: K15UN	CD34_1000_1	97.1957022528446	0	0
H2A3: K15UN	CD34_1000_2	96.9174511848118	0	0
H2A3: K15UN	CD34_1000_3	98.8778336739708	0	0
H2A3: K15AC	CD34_1000_1	2.8042977471554	0	0
H2A3: K15AC	CD34_1000_2	3.08254881518817	0	0
H2A3: K15AC	CD34_1000_3	1.12216632602919	0	0

## Sheet: H2A K36
Mark	Sample	Total Average Percent	Total Standard Deviation	Total Percent CV
H2A: K36UN	CD34_1000_1	99.9069972381463	0	0
H2A: K36UN	CD34_1000_2	99.815729748966	0	0
H2A: K36UN	CD34_1000_3	99.7562231634384	0	0
H2A: K36AC	CD34_1000_1	0.0930027618537098	0	0
H2A: K36AC	CD34_1000_2	0.184270251034032	0	0
H2A: K36AC	CD34_1000_3	0.243776836561626	0	0

## Sheet: H2A K5K9
Mark	Sample	Total Average Percent	Total Standard Deviation	Total Percent CV
H2A: K5UN	CD34_1000_1	94.3722935384597	0	0
H2A: K5UN	CD34_1000_2	94.1119421361664	0	0
H2A: K5UN	CD34_1000_3	94.7858749433091	0	0
H2A: K5AC	CD34_1000_1	5.62770646154032	0	0
H2A: K5AC	CD34_1000_2	5.88805786383363	0	0
H2A: K5AC	CD34_1000_3	5.21412505669085	0	0
H2A: K9UN	CD34_1000_1	99.8774209714068	0	0
H2A: K9UN	CD34_1000_2	99.6186324009341	0	0
H2A: K9UN	CD34_1000_3	99.4874362153273	0	0
H2A: K9AC	CD34_1000_1	0.122579028593231	0	0
H2A: K9AC	CD34_1000_2	0.381367599065934	0	0
H2A: K9AC	CD34_1000_3	0.512563784672705	0	0

## Sheet: H3.1 K27K36
Mark	Sample	Total Average Percent	Total Standard Deviation	Total Percent CV
H3.1: K27UN	CD34_1000_1	21.1726810569863	0	0
H3.1: K27UN	CD34_1000_2	24.6153864938016	0	0
H3.1: K27UN	CD34_1000_3	21.9550995880454	0	0
H3.1: K27ME1	CD34_1000_1	33.0259133208957	0	0
H3.1: K27ME1	CD34_1000_2	29.7978285640679	0	0
H3.1: K27ME1	CD34_1000_3	23.6141757103616	0	0
H3.1: K27ME2	CD34_1000_1	36.5294547031001	0	0
H3.1: K27ME2	CD34_1000_2	36.4415287656197	0	0
H3.1: K27ME2	CD34_1000_3	40.6597484794326	0	0
H3.1: K27ME3	CD34_1000_1	8.80732398228105	0	0
H3.1: K27ME3	CD34_1000_2	8.42698944256873	0	0
H3.1: K27ME3	CD34_1000_3	12.1848811263302	0	0
H3.1: K27AC	CD34_1000_1	0.464626936736815	0	0
H3.1: K27AC	CD34_1000_2	0.718266733942171	0	0
H3.1: K27AC	CD34_1000_3	1.5860950958303	0	0
H3.1: K36UN	CD34_1000_1	39.9056248969451	0	0
H3.1: K36UN	CD34_1000_2	40.7116612806582	0	0
H3.1: K36UN	CD34_1000_3	37.813721364652	0	0
H3.1: K36ME1	CD34_1000_1	19.1205691037329	0	0
H3.1: K36ME1	CD34_1000_2	17.1592826917283	0	0
H3.1: K36ME1	CD34_1000_3	18.127788224589	0	0
H3.1: K36ME2	CD34_1000_1	25.4992255831748	0	0
H3.1: K36ME2	CD34_1000_2	26.9044935091654	0	0
H3.1: K36ME2	CD34_1000_3	28.0620587171178	0	0
H3.1: K36ME3	CD34_1000_1	14.9856140032348	0	0
H3.1: K36ME3	CD34_1000_2	14.9637020574278	0	0
H3.1: K36ME3	CD34_1000_3	14.7510182405983	0	0
H3.1: K36AC	CD34_1000_1	0.488966412912382	0	0
H3.1: K36AC	CD34_1000_2	0.260860461020347	0	0
H3.1: K36AC	CD34_1000_3	1.24541345304292	0	0

## Sheet: H3.3 K27K36
Mark	Sample	Total Average Percent	Total Standard Deviation	Total Percent CV
H3.3: K27UN	CD34_1000_1	26.1592176332136	0	0
H3.3: K27UN	CD34_1000_2	33.3287585134539	0	0
H3.3: K27UN	CD34_1000_3	29.441870641844	0	0
H3.3: K27ME1	CD34_1000_1	47.8900047147139	0	0
H3.3: K27ME1	CD34_1000_2	41.1150499617119	0	0
H3.3: K27ME1	CD34_1000_3	32.0801504326842	0	0
H3.3: K27ME2	CD34_1000_1	18.111118361375	0	0
H3.3: K27ME2	CD34_1000_2	18.2672557786993	0	0
H3.3: K27ME2	CD34_1000_3	25.2266478942912	0	0
H3.3: K27ME3	CD34_1000_1	4.51040959191532	0	0
H3.3: K27ME3	CD34_1000_2	5.13232406568402	0	0
H3.3: K27ME3	CD34_1000_3	8.6511477468393	0	0
H3.3: K27AC	CD34_1000_1	3.32924969878217	0	0
H3.3: K27AC	CD34_1000_2	2.15661168045091	0	0
H3.3: K27AC	CD34_1000_3	4.60018328434124	0	0
H3.3: K36UN	CD34_1000_1	10.5411995224629	0	0
H3.3: K36UN	CD34_1000_2	13.3038361424287	0	0
H3.3: K36UN	CD34_1000_3	11.393119543882	0	0
H3.3: K36ME1	CD34_1000_1	11.0416209057581	0	0
H3.3: K36ME1	CD34_1000_2	9.78897083708287	0	0
H3.3: K36ME1	CD34_1000_3	12.425283091861	0	0
H3.3: K36ME2	CD34_1000_1	45.6990872938921	0	0
H3.3: K36ME2	CD34_1000_2	47.4047514703107	0	0
H3.3: K36ME2	CD34_1000_3	47.1031243955263	0	0
H3.3: K36ME3	CD34_1000_1	15.6977914368665	0	0
H3.3: K36ME3	CD34_1000_2	11.1405181919272	0	0
H3.3: K36ME3	CD34_1000_3	16.1153866887369	0	0
H3.3: K36AC	CD34_1000_1	17.0203008410204	0	0
H3.3: K36AC	CD34_1000_2	18.3619233582505	0	0
H3.3: K36AC	CD34_1000_3	12.9630862799938	0	0

## Sheet: H3 K122
Mark	Sample	Total Average Percent	Total Standard Deviation	Total Percent CV
H3: K122UN	CD34_1000_1	99.6787112465522	0	0
H3: K122UN	CD34_1000_2	99.7670754362171	0	0
H3: K122UN	CD34_1000_3	98.3126402393418	0	0
H3: K122AC	CD34_1000_1	0.32128875344783	0	0
H3: K122AC	CD34_1000_2	0.232924563782866	0	0
H3: K122AC	CD34_1000_3	1.68735976065819	0	0

## Sheet: H3 K9K14
Mark	Sample	Total Average Percent	Total Standard Deviation	Total Percent CV
H3: K9UN	CD34_1000_1	36.1849522967859	0	0
H3: K9UN	CD34_1000_2	36.5853675375356	0	0
H3: K9UN	CD34_1000_3	44.8555731378518	0	0
H3: K9ME1	CD34_1000_1	25.6348096938231	0	0
H3: K9ME1	CD34_1000_2	29.0563409696177	0	0
H3: K9ME1	CD34_1000_3	24.9171141751113	0	0
H3: K9ME2	CD34_1000_1	32.2447392519428	0	0
H3: K9ME2	CD34_1000_2	29.6209502177316	0	0
H3: K9ME2	CD34_1000_3	25.3212819594239	0	0
H3: K9ME3	CD34_1000_1	3.93121458015455	0	0
H3: K9ME3	CD34_1000_2	3.52605271469822	0	0
H3: K9ME3	CD34_1000_3	3.20983420434709	0	0
H3: K9AC	CD34_1000_1	2.0042841772937	0	0
H3: K9AC	CD34_1000_2	1.21128856041686	0	0
H3: K9AC	CD34_1000_3	1.69619652326594	0	0
H3: K14UN	CD34_1000_1	51.7948806853803	0	0
H3: K14UN	CD34_1000_2	56.3547428902816	0	0
H3: K14UN	CD34_1000_3	55.8147594075786	0	0
H3: K14AC	CD34_1000_1	48.2051193146197	0	0
H3: K14AC	CD34_1000_2	43.6452571097184	0	0
H3: K14AC	CD34_1000_3	44.1852405924214	0	0

## Sheet: H3 K18Q19K23
Mark	Sample	Total Average Percent	Total Standard Deviation	Total Percent CV
H3: K18UN	CD34_1000_1	95.3348322808213	0	0
H3: K18UN	CD34_1000_2	95.4395499622071	0	0
H3: K18UN	CD34_1000_3	95.0263125630139	0	0
H3: K18ME1	CD34_1000_1	0.364880667027233	0	0
H3: K18ME1	CD34_1000_2	0.45364840718829	0	0
H3: K18ME1	CD34_1000_3	0.536821518569968	0	0
H3: K18AC	CD34_1000_1	4.30028705215142	0	0
H3: K18AC	CD34_1000_2	4.10680163060466	0	0
H3: K18AC	CD34_1000_3	4.43686591841618	0	0
H3: K23UN	CD34_1000_1	70.0305074208081	0	0
H3: K23UN	CD34_1000_2	71.6169808179166	0	0
H3: K23UN	CD34_1000_3	68.0710111856664	0	0
H3: K23ME1	CD34_1000_1	0.0498434286698874	0	0
H3: K23ME1	CD34_1000_2	0.087689800595183	0	0
H3: K23ME1	CD34_1000_3	0.226974870639322	0	0
H3: K23AC	CD34_1000_1	29.9196491505221	0	0
H3: K23AC	CD34_1000_2	28.2953293814882	0	0
H3: K23AC	CD34_1000_3	31.7020139436943	0	0
H3: Q19UN	CD34_1000_1	99.9453211555004	0	0
H3: Q19UN	CD34_1000_2	99.0183385588087	0	0
H3: Q19UN	CD34_1000_3	99.263771987149	0	0
H3: Q19ME1	CD34_1000_1	0.054678844499625	0	0
H3: Q19ME1	CD34_1000_2	0.981661441191304	0	0
H3: Q19ME1	CD34_1000_3	0.736228012850958	0	0

[truncated: 7 more sheets: H3 Q55K56, H3 K64, H3 K79, H3 R42R49, H3R2UN K4Q5, H4 K5K8K12K16, H4 K20]
