# Supplementary material for: Targeted detection and quantitation of histone modifications from 1,000 cells
Source: PLoS One. 2020 Oct 26;15(10):e0240829. doi: 10.1371/journal.pone.0240829 (PMC7588077; doi:10.1371/journal.pone.0240829)
Supplement: S5 Table — (XLSX) [file pone.0240829.s011.xlsx]

## Sheet: H3.1 K27K36
Mark	Sample	Total Average Percent	Total Standard Deviation	Total Percent CV
H3.1: K27UN	AML13642-1K	90.0108052316674	0	0
H3.1: K27UN	AML15786-1K	89.3084101649451	0	0
H3.1: K27UN	AML16810-1K	89.8201634877384	0	0
H3.1: K27ME2	AML13642-1K	7.57414485461319	0	0
H3.1: K27ME2	AML15786-1K	9.71764821537662	0	0
H3.1: K27ME2	AML16810-1K	6.61328861873821	0	0
H3.1: K27ME3	AML13642-1K	2.41504991371942	0	0
H3.1: K27ME3	AML15786-1K	0.973941619678255	0	0
H3.1: K27ME3	AML16810-1K	3.56654789352337	0	0
H3.1: K36UN	AML13642-1K	15.7022594223233	0	0
H3.1: K36UN	AML15786-1K	18.7380188328149	0	0
H3.1: K36UN	AML16810-1K	23.3326346677845	0	0
H3.1: K36ME1	AML13642-1K	3.23350589449578	0	0
H3.1: K36ME1	AML15786-1K	8.98034561936929	0	0
H3.1: K36ME1	AML16810-1K	4.75791238734018	0	0
H3.1: K36ME2	AML13642-1K	45.219088167465	0	0
H3.1: K36ME2	AML15786-1K	43.8688022694876	0	0
H3.1: K36ME2	AML16810-1K	33.2953259274785	0	0
H3.1: K36ME3	AML13642-1K	35.845146515716	0	0
H3.1: K36ME3	AML15786-1K	28.4128332783282	0	0
H3.1: K36ME3	AML16810-1K	38.6141270173968	0	0

## Sheet: H3.3 K27K36
Mark	Sample	Total Average Percent	Total Standard Deviation	Total Percent CV
H3.3: K27UN	AML13642-1K	44.4313466616371	0	0
H3.3: K27UN	AML15786-1K	44.3461538461538	0	0
H3.3: K27UN	AML16810-1K	36.3078341461048	0	0
H3.3: K27ME1	AML13642-1K	36.6583364768012	0	0
H3.3: K27ME1	AML15786-1K	40.6105769230769	0	0
H3.3: K27ME1	AML16810-1K	44.8965232792294	0	0
H3.3: K27ME2	AML13642-1K	12.392729158808	0	0
H3.3: K27ME2	AML15786-1K	9.46346153846154	0	0
H3.3: K27ME2	AML16810-1K	7.06140670111847	0	0
H3.3: K27ME3	AML13642-1K	6.51758770275368	0	0
H3.3: K27ME3	AML15786-1K	5.57980769230769	0	0
H3.3: K27ME3	AML16810-1K	11.7342358735473	0	0
H3.3: K36UN	AML13642-1K	18.9103168615617	0	0
H3.3: K36UN	AML15786-1K	15.0432692307692	0	0
H3.3: K36UN	AML16810-1K	18.7956425746658	0	0
H3.3: K36ME2	AML13642-1K	50.6153338362882	0	0
H3.3: K36ME2	AML15786-1K	60.8048076923077	0	0
H3.3: K36ME2	AML16810-1K	56.0739500691462	0	0
H3.3: K36ME3	AML13642-1K	30.4743493021501	0	0
H3.3: K36ME3	AML15786-1K	24.1519230769231	0	0
H3.3: K36ME3	AML16810-1K	25.130407356188	0	0

## Sheet: H3 K9K14
Mark	Sample	Total Average Percent	Total Standard Deviation	Total Percent CV
H3: K9UN	AML13642-1K	52.2603722720585	0	0
H3: K9UN	AML15786-1K	39.2087039737836	0	0
H3: K9UN	AML16810-1K	48.3886014172403	0	0
H3: K9ME1	AML13642-1K	36.5216665449347	0	0
H3: K9ME1	AML15786-1K	30.2869895932284	0	0
H3: K9ME1	AML16810-1K	37.5165436614799	0	0
H3: K9ME2	AML13642-1K	11.2179611830067	0	0
H3: K9ME2	AML15786-1K	30.5043064329881	0	0
H3: K9ME2	AML16810-1K	14.0948549212797	0	0
H3: K14UN	AML13642-1K	54.7243530580168	0	0
H3: K14UN	AML15786-1K	52.304285951388	0	0
H3: K14UN	AML16810-1K	58.8412084225619	0	0
H3: K14AC	AML13642-1K	45.2756469419832	0	0
H3: K14AC	AML15786-1K	47.695714048612	0	0
H3: K14AC	AML16810-1K	41.1587915774381	0	0

## Sheet: H3 K18Q19K23
Mark	Sample	Total Average Percent	Total Standard Deviation	Total Percent CV
H3: K18UN	AML13642-1K	95.297723844441	0	0
H3: K18UN	AML15786-1K	95.6744134509236	0	0
H3: K18UN	AML16810-1K	94.4169816127577	0	0
H3: K18AC	AML13642-1K	4.70227615555904	0	0
H3: K18AC	AML15786-1K	4.32558654907642	0	0
H3: K18AC	AML16810-1K	5.58301838724229	0	0
H3: K23UN	AML13642-1K	60.7419971003828	0	0
H3: K23UN	AML15786-1K	65.9320148889281	0	0
H3: K23UN	AML16810-1K	60.745212702553	0	0
H3: K23AC	AML13642-1K	39.2580028996172	0	0
H3: K23AC	AML15786-1K	34.0679851110719	0	0
H3: K23AC	AML16810-1K	39.254787297447	0	0
H3: Q19UN	AML13642-1K	100	0	0
H3: Q19UN	AML15786-1K	100	0	0
H3: Q19UN	AML16810-1K	100	0	0

## Sheet: H3 K79
Mark	Sample	Total Average Percent	Total Standard Deviation	Total Percent CV
H3: K79UN	AML13642-1K	73.5080231535756	0	0
H3: K79UN	AML15786-1K	71.6394113344161	0	0
H3: K79UN	AML16810-1K	73.4278437024898	0	0
H3: K79ME1	AML13642-1K	17.0116500586166	0	0
H3: K79ME1	AML15786-1K	18.0460468403238	0	0
H3: K79ME1	AML16810-1K	16.1487024568747	0	0
H3: K79ME2	AML13642-1K	9.48032678780774	0	0
H3: K79ME2	AML15786-1K	10.3145418252601	0	0
H3: K79ME2	AML16810-1K	10.4234538406355	0	0

## Sheet: H4 K5K8K12K16
Mark	Sample	Total Average Percent	Total Standard Deviation	Total Percent CV
H4: K5UN	AML13642-1K	96.1192940371155	0	0
H4: K5UN	AML15786-1K	96.6654792519613	0	0
H4: K5UN	AML16810-1K	95.8536311033905	0	0
H4: K5AC	AML13642-1K	3.88070596288455	0	0
H4: K5AC	AML15786-1K	3.33452074803873	0	0
H4: K5AC	AML16810-1K	4.14636889660947	0	0
H4: K8UN	AML13642-1K	94.5185501531081	0	0
H4: K8UN	AML15786-1K	94.5121921464717	0	0
H4: K8UN	AML16810-1K	94.7033755326993	0	0
H4: K8AC	AML13642-1K	5.48144984689195	0	0
H4: K8AC	AML15786-1K	5.48780785352833	0	0
H4: K8AC	AML16810-1K	5.2966244673007	0	0
H4: K12UN	AML13642-1K	100	0	0
H4: K12UN	AML15786-1K	100	0	0
H4: K12UN	AML16810-1K	100	0	0
H4: K16UN	AML13642-1K	65.9253571763908	0	0
H4: K16UN	AML15786-1K	60.6010920962099	0	0
H4: K16UN	AML16810-1K	63.465013684592	0	0
H4: K16AC	AML13642-1K	34.0746428236092	0	0
H4: K16AC	AML15786-1K	39.3989079037901	0	0
H4: K16AC	AML16810-1K	36.534986315408	0	0

## Sheet: H4 K20
Mark	Sample	Total Average Percent	Total Standard Deviation	Total Percent CV
H4: K20ME1	AML13642-1K	3.11233310087027	0	0
H4: K20ME1	AML15786-1K	3.00817737082347	0	0
H4: K20ME1	AML16810-1K	2.87915158752401	0	0
H4: K20ME2	AML13642-1K	96.8876668991297	0	0
H4: K20ME2	AML15786-1K	96.9918226291765	0	0
H4: K20ME2	AML16810-1K	97.120848412476	0	0
