# Supplementary material for: Targeted detection and quantitation of histone modifications from 1,000 cells
Source: PLoS One. 2020 Oct 26;15(10):e0240829. doi: 10.1371/journal.pone.0240829 (PMC7588077; doi:10.1371/journal.pone.0240829)
Supplement: S6 Table — (XLSX) [file pone.0240829.s012.xlsx]

## Sheet: Sheet1
	AML-2373	AML-2093	AML-1245	AML-13642	AML-15786	AML-16810
H3.1: K27ME1	47.0935	44.8728	40.362	25.2334	26.5365	30.8084
H3.1: K27ME2	34.1896	36.688	43.7035	50.1828	49.1526	46.2398
H3.1: K27ME3	10.4404	7.64979	8.49257	16.1672	7.20571	5.78185
H3.1: K36ME1	17.5526	16.9153	22.1832	26.892	24.2647	16.9417
H3.1: K36ME2	22.7289	23.7033	20.2871	11.3337	17.0892	14.2331
H3.1: K36ME3	18.8024	18.0185	13.6139	15.1204	13.8973	15.7514
H3.3: K27ME1	51.3357	49.5296	49.8058	45.3854	41.8515	37.7781
H3.3: K27ME2	17.6869	19.6579	19.9919	24.5754	22.9182	17.6657
H3.3: K27ME3	3.60002	2.73876	2.94518	5.10707	5.1929	2.33929
H3.3: K27AC	2.13045	2.20762	2.59022	1.64276	3.53024	3.44689
H3.3: K36ME1	10.0152	9.85933	12.3382	13.9182	12.9685	9.54929
H3.3: K36ME2	53.6999	57.3511	53.914	47.8664	52.8942	56.1032
H3.3: K36ME3	25.7837	21.3649	22.435	22.8168	16.5907	14.8502
H3.3: K36AC	0.485588	0.969654	1.13517	1.67135	2.45671	4.98761
H3: K9ME1	31.7196	26.4673	31.8226	37.6017	31.6938	28.9404
H3: K9ME2	15.7682	13.0227	11.1421	36.3611	37.473	36.9205
H3: K9ME3	1.82594	1.27503	1.07462	3.88158	3.91601	3.90633
H3: K14AC	51.2411	51.6418	50.4286	50.5665	57.323	51.272
H3: K23AC	22.5468	23.4722	25.8611	14.1183	21.3656	16.9433
